# Supplementary material for: RcTGA1 and glucosinolate biosynthesis pathway involvement in the defence of rose against the necrotrophic fungus Botrytis cinerea
Source: BMC Plant Biol. 2021 May 17;21:223. doi: 10.1186/s12870-021-02973-z (PMC8130329; doi:10.1186/s12870-021-02973-z)
Supplement: Supplementary file 2 — Additional file 2: Table S1. qPCR primer information. [file 12870_2021_2973_MOESM2_ESM.xls]

## Sheet: Sheet1
QRT-PCR primer name	sequence
RcHEL F	GCGTGCCGTGAGTGCCTACT
RcHEL R	ACCGTCGCCTGTGCTCCTGT
RcGLU F	CTGCCGCCAAACTCTACAAA
RcGLU R	CCACAAGCCATCCGACTAAG
RcPAL F	TGGAGGAGAACTTGAAGAACG
RcPAL R	GTCGTCAATGTAGGAGAAAAGG
RcRBOH F	AACTGCTGGTAAAAGTGGGC
RcRBOH R	CTTGTGCTGGTGCTCCGTAT
RcNBS-LRR F	CTCCACCTTCCCCGTCTCA
RcNBS-LRR R	ATTCTTAGGGCTCCGCTCC
RcPPO F	GACAGCACCCAGCCTAACTT
RcPPO R	CAGAGTCGGTGATGTCTTTGTT
RcMKK9 F	TCAAGTCCTCAACGGTCTCA
RcMKK9 R	CATGTAAGCACAAGTCCCAAC
RcEP3 F	CAGGCTCTTACCCCAGTTTC
RcEP3 R	GTCGCAGTAGGTGCTCTTATTT
RcChT F	CCTCACTTTGTTGCTGGGTA
RcChT R	CCTGAACTACATTGGCTTTGG
RcEIN3 F	CAGCCAACTGCTTGTTTCTT
RcEIN3 R	GGTCTTGCCCAATCTTTTCA
RcETR F	GTTTCAACCTCGGCAGTCCA
RcETR R	CGGGTCACAGCCCTATTCAC
RcPYL F	CACTCCCCTTAGTTTGGTCC
RcPYL R	TCGAGCTTGTCAAGCCTCT
RcPOD F	CTCGTTGCTTTGTCTGGTGCT
RcPOD R	CCTGCTTGTTCTGAAGGTTTGT
RcTGA1 F	CTTGTGGCTTGGTGGTTTTCG
RcTGA1 R	ATCCCCATCAACTGCTGCTCT
RcTGA2 F	GGTGGAGGAACAAAATAAGCA
RcTGA2 R	CGCGATCTACAAGGAGATGAA
RcTGA3 F	CCTGGGGATCAAAAGACACTG
RcTGA3 R	CCAAAGCACCATTTCCACTCA
RcTGA5 F	CTGCCGAAAGGTGTTTTATGT
RcTGA5 R	TGTTGGGAAGATTGCTGTAGAT
RcTGA6 F	CCGAGTCGTTGTAGATGGATA
RcTGA6 R	TCTTGATGAGGTCAGAGGGTC
RcTGA7 F	ACTGGATTGGAGGATTTCGC
RcTGA7 F	GAGATGATTGCCGCAGGTTA
