# Supplementary material for: RcTGA1 and glucosinolate biosynthesis pathway involvement in the defence of rose against the necrotrophic fungus Botrytis cinerea
Source: BMC Plant Biol. 2021 May 17;21:223. doi: 10.1186/s12870-021-02973-z (PMC8130329; doi:10.1186/s12870-021-02973-z)
Supplement: Supplementary file 3 — Additional file 3: Table S2. Number of metabolites. [file 12870_2021_2973_MOESM3_ESM.xls]

## Sheet: Sheet1
Amino acids and derivatives	66
Chalcones	4
Dihydroflavone	4
Dihydroflavonol	4
Phenolamine	6
Phenolic acids	90
Glycerol ester	20
Nucleotides and derivatives	44
Anthocyanins	26
Flavonoid	37
Flavonols	62
Flavonoid carbonoside	2
Flavanols	10
PC	1
Lignans	5
Others	16
LPC	22
LPE	15
Tannin	20
Triterpene	14
Alkaloids	16
Saccharides and Alcohols	30
Vitamin	10
Coumarins	3
Isoflavones	4
Plumerane	6
Free fatty acids	36
Organic acids	54
Proanthocyanidins	8
